# Supplementary material for: Exposure to Environmentally Relevant Concentrations of Polystyrene Microplastics Increases Hexavalent Chromium Toxicity in Aquatic Animals
Source: Toxics. 2022 Sep 26;10(10):563. doi: 10.3390/toxics10100563 (PMC9607387; doi:10.3390/toxics10100563)
Supplement: Supplementary file 1 [file toxics-10-00563-s001.zip]

Archive with 1 entries (1 files):
- toxics-1868804-supplementary.pdf
